# Supplementary material for: Descriptive study of foodborne disease using disease monitoring data in Zhejiang Province, China, 2016–2020
Source: BMC Public Health. 2022 Sep 28;22:1831. doi: 10.1186/s12889-022-14226-1 (PMC9520896; doi:10.1186/s12889-022-14226-1)
Supplement: Supplementary file 1 — Supplementary Material 1 [file 12889_2022_14226_MOESM1_ESM.xlsx]

## Sheet:  Supplementary Tables
	Table 1 The cities of Zhejiang province and their subordinate counties
	City		Subordinate Counties
	Hangzhou		Shangcheng	Xiacheng	Jiangan	Gongshu	Xihu	Binjiang	Xiaoshan	Yuhang	Tonglu	Chun'an	Jiande	Fuyang	Lin'an
	Ningbo		Haishu	Jiangbei	Beilun	Zhenhai	Yinzhou	Xiangshan	Ninghai	Yuyao	Cixi	Fenghua
	Wenzhou		Lucheng	Longwan	Ouhai	Dongtou	Yongjia	Pingyang	Cangnan	Wencheng	Taishun	Rui'an	Yueqing
	Jiaxing		Nanhu	Xiuzhou	Jiashan	Haiyan	Haining	Pinghu	Tongxiang
	Huzhou		Wuxing	Nanxue	Deqing	Changxing	Anji
	Shaoxing		Yuecheng	Keqiao	Xinchang	Zhuji	Shangyu	Shengzhou
	Jinhua		Wucheng	Jindong	Wuyi	Pujiang	Pan'an	Lanxi	Yiwu	Dongyang	Yongkang
	Quzhou		Kecheng	Qujiang	Changshan	Kaihua	Longyou	Jiangshan
	Zhoushan		Dinghai	Putuo	Daishan	Shengsi
	Taizhou		Jiaojiang	Huangyan	Luqiao	Yuhuan	Sanmen	Tiantai	Xianju	Wenling	Linhai
	Lishui		Liandu	Qingtian	Jinyun	Suichang	Songyang	Yunhe	Qingyuan	Longquan	Jingning Shezu Zizhi
